# Supplementary material for: Exploring the characteristics of immortalized human ovarian surface epithelial cell lines
Source: Heliyon. 2025 Feb 7;11(4):e42539. doi: 10.1016/j.heliyon.2025.e42539 (PMC11874562; doi:10.1016/j.heliyon.2025.e42539)
Supplement: Multimedia component 2 [file mmc2.xlsx]

## Sheet: Piechart
	IHOSE 1431 E6E7	IHOSE 85A SV40T	IHOSE 81A E6E7	IHOSE 1431 SV40T	IHOSE 94A SV40T	IHOSE 0160 SV40T	IHOSE 05A SV40T	IHOSE 4138 SV40T	IHOSE 79A E6E7	IHOSE 8695 SV40T	IHOSE 94A E6E7	OVCAR3	TOV112D	SKOV3
CA125: DAPI	0	0	0.05	0.05	0.3	0.05	0	0	0.05	0	0.2	0.35	0	0
CA125: DAPI: Cytokeratin 7	0.6	0.2	1.35	0.15	0.3	0	0.05	0.15	1.5	0	1.65	0	0	0
CA125: DAPI: Cytokeratin 7: E-cadherin	0	0.1	5.15	0	0	0	0	0	0.2	0	0.15	0.9	0	0
CA125: DAPI: E-cadherin	0	0.2	6.45	0	0.1	0	0	0	0	0.4	0.1	4.2	0	0
Calretinin: CA125: DAPI	0	0	0	0	0	0	0	0	0	0	0	0	0	0
Calretinin: CA125: DAPI: Cytokeratin 7	0	0	0.05	0	0	0	0	0	0.2	0	0	0	0	0
Calretinin: CA125: DAPI: Cytokeratin 7: E-cadherin	0	0	0.3	0	0	0	0	0	0	0	0	0.1	0	0
Calretinin: CA125: DAPI: E-cadherin	0	0	0.15	0	0	0	0	0.05	0	0	0	0.25	0	0
Calretinin: DAPI	0.3	0.1	0.05	0	0	0	0	0	0.15	0	0.05	0	0.05	0
Calretinin: DAPI: Cytokeratin 7	0.15	0.55	0.05	0	0	0	0	0	1.25	0	0.05	0	0	0
Calretinin: DAPI: Cytokeratin 7: E-cadherin	0	0	0.1	0.05	0	0	0	0	0.1	0	0	0	0	0
Calretinin: DAPI: E-cadherin	0	0	0.45	0	0	0	0	0	0.05	0	0	0.05	0	0
Calretinin: PAX8: CA125: DAPI: Cytokeratin 7	0	0	0	0.05	0	0	0	0	0	0	0	0	0	0
Calretinin: PAX8: CA125: DAPI: Cytokeratin 7: E-cadherin	0	0	0.05	0.1	0	0	0	0.7	0	0	0	4.25	0	0.2
Calretinin: PAX8: CA125: DAPI: E-cadherin	0	0	0	0	0	0	0	1.2	0	0	0	30.15	0	0.75
Calretinin: PAX8: DAPI	0	0.05	0	0	0	0	0	0.2	0	0	0	0	0	0
Calretinin: PAX8: DAPI: Cytokeratin 7	0	0	0	0.2	0	0	0	0.05	0	0	0	0	0	0
Calretinin: PAX8: DAPI: Cytokeratin 7: E-cadherin	0	0	0	0.7	0	0	0.05	9.95	0	0	0	0	0	0.8
Calretinin: PAX8: DAPI: E-cadherin	0	0	0	0.45	0	0	0	18.8	0	0	0	1.45	0	8.8
DAPI	62.7	56.45	23.4	38.5	58.25	99.9	50.6	18.8	9.05	25.8	50.35	2	97.05	31.3
DAPI: Cytokeratin 7	33.9	38.5	14.7	49.15	21.95	0.05	31	9.15	84.75	1.25	43.4	0	0	1.6
DAPI: Cytokeratin 7: E-cadherin	0	0.15	5.65	0.1	0.2	0	0.1	0	2	1.2	0.35	0.05	0	0.05
DAPI: E-cadherin	1.5	3.45	38.5	0	4.8	0	0.8	0	0.4	70.95	1.65	2.7	1.5	2.8
MUC1: CA125: DAPI	0	0	0	0	0.2	0	0	0.05	0	0	0.05	0	0.1	0
MUC1: CA125: DAPI: Cytokeratin 7	0	0	0	0	0	0	0	0	0.05	0	0.2	0	0	0.45
MUC1: CA125: DAPI: Cytokeratin 7: E-cadherin	0	0	0.55	0	0.1	0	0.05	0	0	0	0.05	2.15	0	0.15
MUC1: CA125: DAPI: E-cadherin	0.6	0.1	2.6	0	10.2	0	0	0	0	0	0.1	2.65	0.05	0
MUC1: Calretinin: CA125: DAPI: Cytokeratin 7	0	0	0	0	0	0	0	0	0.05	0	0	0	0	0
MUC1: Calretinin: CA125: DAPI: Cytokeratin 7: E-cadherin	0	0	0.05	0	0	0	0	0	0	0	0	0.45	0	0.15
MUC1: Calretinin: CA125: DAPI: E-cadherin	0	0	0.2	0	0	0	0	0	0	0	0	0.25	0	0
MUC1: Calretinin: PAX8: CA125: DAPI: Cytokeratin 7	0	0	0	0	0	0	0	0	0	0	0	0	0	0.05
MUC1: Calretinin: PAX8: CA125: DAPI: Cytokeratin 7: E-cadherin	0	0	0	0	0	0	0	0	0	0	0	10.7	0	1.4
MUC1: Calretinin: PAX8: CA125: DAPI: E-cadherin	0	0	0	0	0	0	0	0	0	0	0	18.6	0	2
MUC1: Calretinin: PAX8: DAPI	0	0	0	0	0	0	0	0	0	0	0	0	0	0
MUC1: Calretinin: PAX8: DAPI: Cytokeratin 7	0	0	0	0	0	0	0	0	0	0	0	0	0	0
MUC1: Calretinin: PAX8: DAPI: Cytokeratin 7: E-cadherin	0	0	0	0	0	0	0	0	0	0	0	0	0	1.4
MUC1: Calretinin: PAX8: DAPI: E-cadherin	0	0	0	0	0	0	0	0	0	0	0	0	0	5.4
MUC1: DAPI	0	0	0	0	1	0	8.15	0.05	0	0	0.45	0	0.95	6.25
MUC1: DAPI: Cytokeratin 7	0	0	0	0.1	0.3	0	8.15	0	0.1	0	1.15	0	0	2.05
MUC1: DAPI: Cytokeratin 7: E-cadherin	0	0	0	0	0.1	0	0.15	0	0	0	0.05	0	0	0.6
MUC1: DAPI: E-cadherin	0.3	0.05	0.2	0	2.05	0	0.3	0	0	0.05	0.1	0	0.25	1.8
MUC1: PAX8: CA125: DAPI	0	0	0	0	0	0	0	0	0	0	0	0	0	0
MUC1: PAX8: CA125: DAPI: Cytokeratin 7	0	0	0	0	0	0	0	0	0	0	0	0	0	0.3
MUC1: PAX8: CA125: DAPI: Cytokeratin 7: E-cadherin	0	0	0	0	0	0	0	0	0	0	0	2	0	0.05
MUC1: PAX8: CA125: DAPI: E-cadherin	0	0	0	0	0	0	0	0	0	0	0	3.2	0	0
MUC1: PAX8: DAPI	0	0	0	0	0	0	0	0	0	0	0	0	0	3.2
MUC1: PAX8: DAPI: Cytokeratin 7	0	0	0	0	0	0	0	0	0	0	0	0	0	1
MUC1: PAX8: DAPI: Cytokeratin 7: E-cadherin	0	0	0	0	0	0	0	0	0	0	0	0	0	1.85
MUC1: PAX8: DAPI: E-cadherin	0	0	0	0	0	0	0	0	0	0	0	0.05	0	5.3
PAX8: CA125: DAPI	0	0	0	0	0	0	0	0	0	0	0	0.15	0	0.05
PAX8: CA125: DAPI: Cytokeratin 7	0	0	0	0.1	0	0	0	0	0	0	0	0	0	0
PAX8: CA125: DAPI: Cytokeratin 7: E-cadherin	0	0	0	0	0	0	0	0	0	0.3	0	1.25	0	0
PAX8: CA125: DAPI: E-cadherin	0	0	0	0	0	0	0	0	0	0	0	8.1	0	0
PAX8: DAPI	0	0.1	0	2.2	0	0.05	0.2	19.45	0	0	0	0.45	0	8.35
PAX8: DAPI: Cytokeratin 7	0	0	0	7.75	0	0	0.25	9.5	0	0	0	0	0	0.9
PAX8: DAPI: Cytokeratin 7: E-cadherin	0	0	0	0.15	0	0	0.05	3.2	0	0	0	0.05	0	0.75
PAX8: DAPI: E-cadherin	0	0	0	0.15	0	0	0.05	8.75	0	0	0	3.4	0	10.35
